# Supplementary material for: TFPIα anticoagulant function is highly dependent on protein S in vivo
Source: Sci Adv. 2024 Feb 2;10(5):eadk5836. doi: 10.1126/sciadv.adk5836 (PMC11809661; doi:10.1126/sciadv.adk5836)
Supplement: Supplementary file 2 — Movies S1 and S2 [file sciadv.adk5836_movies_s1_and_s2.zip]

Archive with 2 entries (2 files):
- adk5836_movie_s1.mp4
- adk5836_movie_s2.mp4
